# Supplementary material for: Evolution of Pyrrolysyl-tRNA Synthetase: From Methanogenesis to Genetic Code Expansion
Source: Chem Rev. 2024 Jul 2;124(16):9580–608. doi: 10.1021/acs.chemrev.4c00031 (PMC11363022; doi:10.1021/acs.chemrev.4c00031)
Supplement: Supplementary file 1 — cr4c00031_si_001.xlsx [file cr4c00031_si_001.xlsx]

## Sheet: Title Page
Supplementary Information Evolution of Pyrrolysyl-tRNA Synthetase: From Methanogenesis to Genetic Code Expansion Nikolaj G. Koch*1,2, Nediljko Budisa*3,4 (1) Department of Chemistry, Institute of Physical Chemistry, University of Basel, 4058 Basel, Switzerland (2) Department of Biosystems Science and Engineering, ETH Zurich, 4058 Basel, Switzerland (3) Biocatalysis Group, Institute of Chemistry, …

## Sheet: ChemOffice1
No.	Organism derived from 1	Mutations 1	Organism derived from 2	Mutations 2	Organism derived from 3	Mutations 3	Structure	ncAA abbreviation	SMILES	Comments	doi 1	doi 2	doi 3	ncAA usage
1	all known PylRS	wt					C12H21N3O3	Pyl	N[C@H](C(O)=O)CCCCNC([C@]1([H])N=CC[C@H]1C)=O		10.1016/j.febslet.2006.11.028
2	M. barkeri	wt					C12H21N3O3	PylE	N[C@H](C(O)=O)CCCCNC(C1([H])NC=C[C@@H]1C)=O		10.1016/j.febslet.2006.11.028
3	M. mazei	wt	six PylRS, mutation in M. mazei notation	Y384F			C11H22N2O4	BocK	N[C@H](C(O)=O)CCCCNC(OC(C)(C)C)=O		10.1016/j.chembiol.2008.10.004	10.1101/2023.05.23.541947
4	M. barkeri	wt					C12H24N2O4		N[C@H](C(O)=O)CCCCN(C)C(OC(C)(C)C)=O	2% trifluoroacetic acid is needed for deprotection	10.1021/ja906603s			Masked PTM
5	M. mazei	Y384W					C11H22N2O5		N[C@H](C(O)=O)CCC(O)CNC(OC(C)(C)C)=O		10.1021/ja202799r			PTM
6	M. mazei	Y384W					C11H22N2O4S		N[C@H](C(O)=O)CCC(S)CNC(OC(C)(C)C)=O		10.1021/ja202799r			SH is NCL handle to ubiquitinate
7	M. mazei	wt	M. barkeri	L274A:C313V:Y349F	M. mazei	wt	C10H18N2O4		N[C@H](C(O)=O)CCCCNC(OCC=C)=O		10.1016/j.chem biol.2008.10.004	10.1039/c2sc20433a	10.1039/C4CC06435F	bioorthogonal group, potential conjugation handle and click-to-release group via tetrazine-based IEDDA
8	M. barkeri	L274A:C313V:Y349F	M. mazei	Y384W			C11H20N2O4		N[C@H](C(O)=O)CCCCNC(OCCC=C)=O		10.1039/c2sc20433a	10.1039/C4CC06435F		bioorthogonal group, potential conjugation handle
9	M. barkeri	L274A:C313V:Y349F	M. mazei	Y384W			C12H22N2O4		N[C@H](C(O)=O)CCCCNC(OCCCC=C)=O		10.1039/c2sc20433a	10.1039/C4CC06435F		bioorthogonal group, potential conjugation handle
10	M. mazei	Y384W					C10H18N2O5		N[C@H](C(O)=O)CCCCNC(O/C=C/OC)=O		10.1039/C4CC06435F			bioorthogonal group, potential conjugation handle
11	M. barkeri	Y349F					C11H20N2O4		N[C@H](C(O)=O)CCCCN(C)C(OCC=C)=O		10.1039/c0cc00108b			Masked PTM
12	M. barkeri	wt	six PylRS, mutation in M. mazei notation	Y384F			C9H17N5O4		N[C@H](C(O)=O)CCCCNC(OCCN=[N+]=[N-])=O		10.1021/ja900553w	10.1101/2023.05.23.541947		bioorthogonal group, potential conjugation handle
13	M. barkeri	wt	six PylRS, mutation in M. mazei notation	Y384F			C10H16N2O4		N[C@H](C(O)=O)CCCCNC(OCC#C)=O		10.1021/ja900553w	10.1101/2023.05.23.541947		bioorthogonal group, potential conjugation handle
14	M. barkeri	L274A:C313V:Y349F					C11H18N2O4		N[C@H](C(O)=O)CCCCNC(OCCC#C)=O		10.1039/c3ob27116a			bioorthogonal group, potential conjugation handle
15	M. barkeri	L274A:C313V:Y349F					C12H20N2O4		N[C@H](C(O)=O)CCCCNC(OCCCC#C)=O		10.1039/c3ob27116a			bioorthogonal group, potential conjugation handle
16	M. barkeri	L274V:C313V:M315V:Y349F:V370R					C13H22N2O4		N[C@H](C(O)=O)CCCCNC(OCCCCC#C)=O		10.1038/s41598-019-48357-0			bioorthogonal group, potential conjugation handle
17	M. mazei	Y306A:Y384F					C14H19N5O4		N[C@H](C(O)=O)CCCCNC(OCC1=CC=CC=C1N=[N+]=[N-])=O		10.1016/j.chembiol.2008.10.004			bioorthogonal group, potential conjugation handle
18	M. barkeri	L274A:C313S:Y349F					C14H19IN2O4		N[C@H](C(O)=O)CCCCNC(OCC1=CC=C(I)C=C1)=O		10.1021/ja402424j			bioorthogonal group, potential conjugation handle
19	M. mazei	Y306M:L309A:C348A:Y384F					C14H19N3O6		N[C@H](C(O)=O)CCCCNC(OCC1=CC=CC=C1[N+]([O-])=O)=O		10.1002/anie.200900683			photocaged cAA
20	M. mazei	Y306M:L309A:C348T:T364K					C15H21N3O6		N[C@H](C(O)=O)CCCCN(C)C(OCC1=CC=CC=C1[N+]([O-])=O)=O		10.1039/c002155e			Masked PTM
21	M. mazei	Y306M:L309A:C348T:T364K					C15H22N2O4		N[C@H](C(O)=O)CCCCN(C)C(OCC1=CC=CC=C1)=O		10.1039/c002155e			Masked PTM
22	M. mazei	Y306A:Y384F					C14H20N2O4		N[C@H](C(O)=O)CCCCNC(OCC1=CC=CC=C1)=O		10.1016/j.chem biol.2008.10.004
23	M. mazei	Y306M:L309A:C348T:T364K					C13H18N2O4Se		N[C@H](C(O)=O)C[Se]CCNC(OCC1=CC=CC=C1)=O	Oxidative elimination reaction triggered by H2O2 to generate Dehydroalanin (Dha) that can undergoe Michael Addition.	10.1021/bi300535a			masked bioorthogonal group, potential conjugation handle
24	M. mazei	Y306M:L309A:C348T:T364K					C13H18N2O4S		N[C@H](C(O)=O)CSCCNC(OCC1=CC=CC=C1)=O		10.1021/bi300535a
25	M. barkeri	L274A:C313F:Y349F					C13H18N2O4		N[C@H](C(O)=O)CCCCNC(OC1=CC=CC=C1)=O		10.1002/anie.201611841
26	M. barkeri	L274A:C313F:Y349F					C13H17FN2O4	FPheK	N[C@H](C(O)=O)CCCCNC(OC1=CC=C(F)C=C1)=O		10.1002/anie.201611841			Protein Crosslinking
27	M. mazei	Y306A					C17H24F3N3O4		N[C@H](C(O)=O)CCCCNC(OCCN(C)C1=CC(C(F)(F)F)=CC=C1)=O	photo-activatable cross-linker, crosslinked product is fluorogenic	10.1039/D3CC02771F			Protein Crosslinking, special -> is fluorogenic after crosslinking
30	M. barkeri	Y271M:L274G:C313A					C14H19N3O6		N[C@H](C(O)=O)CCCCNC(OCC1=CC=C([N+]([O-])=O)C=C1)=O	In E. coli the p-nitro-benzyl group is cleaved to result in Lys incorporation. Most likely induced through nitro group reduction.	10.1021/ja202799r
28	M. barkeri	Y271M:L274G:C313A:Y349W					C14H19N3O7		N[C@H](C(O)=O)CCC(O)CNC(OCC1=CC=C([N+]([O-])=O)C=C1)=O	In E. coli the p-nitro-benzyl group is cleaved to result in the corres ponding delta modified Lys analog incorporation. Most likely induced through nitro group reduction.	10.1021/ja202799r			PTM
29	M. barkeri	Y271M:L274G:C313A:Y349W					C14H19N3O6S		N[C@H](C(O)=O)CCC(S)CNC(OCC1=CC=C([N+]([O-])=O)C=C1)=O	In E. coli the p-nitro-benzyl group is cleaved to result in the corres ponding delta modified Lys analog incorporation. Most likely induced through nitro group reduction.	10.1021/ja202799r			SH is NCL handle to ubiquitinate
31	M. mazei	R61K:G131E:Y306A:Y384F					C14H19N5O4		N[C@H](C(O)=O)CCCCNC(OCC1=CC=CC(N=[N+]=[N-])=C1)=O		10.1021/acs.bioconjchem.5b00602			bioorthogonal group, potential conjugation handle
32	M. mazei	R61K:G131E:Y306A:Y384F					C14H20N6O4		N[C@H](C(O)=O)CCCCNC(OCC1=CC(N)=CC(N=[N+]=[N-])=C1)=O		10.1021/acs.bioconjchem.5b00602			bioorthogonal group, potential conjugation handle
33	M. mazei	R61K:G131E:Y306A:Y384F					C14H18N6O6		N[C@H](C(O)=O)CCCCNC(OCC1=CC([N+]([O-])=O)=CC(N=[N+]=[N-])=C1)=O		10.1021/acs.bioconjchem.5b00602			bioorthogonal group, potential conjugation handle
34	M. barkeri	L274A:C313S:Y349F					C16H22N2O4	KStyr	N[C@H](C(O)=O)CCCCNC(OCC1=CC=C(C=C)C=C1)=O		10.1039/C6SC03635J			bioorthogonal group, potential conjugation handle
35	M. barkeri	M241F:A267S:Y271C:L274M					C16H21N3O8		N[C@H](C(O)=O)CCCCNC(OC(C)C1=C([N+]([O-])=O)C=C2OCOC2=C1)=O		10.1021/ja910688s			photocaged cAA
36	M. barkeri	wt					C12H22N2O4		N[C@H](C(O)=O)CCCCNC(OC1CCCC1)=O		10.1016/j.febslet.2006.11.028
37	M. barkeri	L274A:C313V:Y349F					C12H21N5O4		N[C@H](C(O)=O)CCCCNC(O[C@H]1CCC[C@@H]1N=[N+]=[N-])=O		10.1039/c1cc00024a			bioorthogonal group, potential conjugation handle
38	M. mazei	Y306A:Y384F					C13H20N2O5		N[C@H](C(O)=O)CCCCNC(OCCC1=CC=CO1)=O		10.1002/cbic.201402006			bioorthogonal group, potential conjugation handle, -> Diels–Alder Reaction
39	M. mazei	Y306A:Y384F:I413L					C16H28N3O5*		N[C@H](C(O)=O)CCCCNC(OCC1=CC(C)(C)N([O])C1(C)C)=O	radical not in smiles encoded	10.1021/ja411535q			spectroscopic label
40	M. mazei	Y306A:Y384F:I413L					C16H29N3O5		N[C@H](C(O)=O)CCCCNC(OCC1=CC(C)(C)N(O)C1(C)C)=O		10.1021/ja411535q
41	M. barkeri	L274S:C313V	M. alvus	M129S:V168V			C11H20N2O4S		N[C@H](C(O)=O)CCCCNC(OCCSC=C)=O		10.1039/C8CC01639A	10.1021/acssynbio.3c00052
42	M. barkeri	Y271A:C313V:M315Y:Y349F:V370R					C13H24N2O4		N[C@H](C(O)=O)CCCCNC(OCCCCC=C)=O		10.1038/s41598-019-48357-0			bioorthogonal group, potential conjugation handle
43	M. barkeri	Y271A:L274V:C313V:Y349F:V370R					C14H26N2O4		N[C@H](C(O)=O)CCCCNC(OCCCCCC=C)=O		10.1038/s41598-019-48357-0			bioorthogonal group, potential conjugation handle
44	M. barkeri	Y271A:C313V:Y349F:V370R:I378V					C15H28N2O4		N[C@H](C(O)=O)CCCCNC(OCCCCCCC=C)=O		10.1038/s41598-019-48357-0			bioorthogonal group, potential conjugation handle
45	M. barkeri	Y271A:C313V:Y349F:V370R					C16H30N2O4		N[C@H](C(O)=O)CCCCNC(OCCCCCCCC=C)=O		10.1038/s41598-019-48357-0			bioorthogonal group, potential conjugation handle
46	M. barkeri	Y271G:C313V:M315Y:Y349F:V370R					C17H32N2O4		N[C@H](C(O)=O)CCCCNC(OCCCCCCCCC=C)=O		10.1038/s41598-019-48357-0			bioorthogonal group, potential conjugation handle
47	M. barkeri	C313V:M315Y:Y349F:V370R					C10H19N5O4		N[C@H](C(O)=O)CCCCNC(OCCCN=[N+]=[N-])=O		10.1038/s41598-019-48357-0			bioorthogonal group, potential conjugation handle
48	M. barkeri	C313V:M315Y:Y349F:V370R:I378V					C9H15F3N2O4		N[C@H](C(O)=O)CCCCNC(OCC(F)(F)F)=O		10.1038/s41598-019-48357-0
49	M. barkeri	Y271A:C313V:Y349F:V370K					C10H15F5N2O4		N[C@H](C(O)=O)CCCCNC(OCC(F)(C(F)(F)F)F)=O		10.1038/s41598-019-48357-0
50	M. barkeri	Y271A:L274V:C313V:M315Y:Y349F:V370R					C11H15F7N2O4		N[C@H](C(O)=O)CCCCNC(OCC(F)(C(F)(C(F)(F)F)F)F)=O		10.1038/s41598-019-48357-0
51	M. barkeri	Y271G:L274V:C313V:M315Y:Y349F:V370R					C13H17F9N2O4		N[C@H](C(O)=O)CCCCNC(OCCC(F)(C(F)(C(F)(C(F)(F)F)F)F)F)=O		10.1038/s41598-019-48357-0
52	M. barkeri	Y271A:L274V:C313V:M315Y:Y349F:V370R					C12H18F6N2O4		N[C@H](C(O)=O)CCCCNC(OCCC(C(F)(F)F)C(F)(F)F)=O	highly polyspecific PylRS (HpRS)	10.1038/s41598-019-48357-0
53	M. barkeri	Y271A:L274V:C313V:M315Y:Y349F:V370R					C14H17F3N2O4		N[C@H](C(O)=O)CCCCNC(OCC1=CC(F)=C(F)C(F)=C1)=O	highly polyspecific PylRS (HpRS)	10.1038/s41598-019-48357-0
54	M. barkeri	Y271A:L274V:C313V:M315Y:Y349F:V370R					C15H19F3N2O4		N[C@H](C(O)=O)CCCCNC(OCC1=CC=C(C(F)(F)F)C=C1)=O	highly polyspecific PylRS (HpRS)	10.1038/s41598-019-48357-0
55	M. barkeri	Y271A:L274V:C313V:M315Y:Y349F:V370R					C13H19N3O4		N[C@H](C(O)=O)CCCCNC(OCC1=NC=CC=C1)=O	highly polyspecific PylRS (HpRS)	10.1038/s41598-019-48357-0
56	M. barkeri	Y271A:L274V:C313V:M315Y:Y349F:V370R					C17H30N2O4		N[C@H](C(O)=O)CCCCNC(OC/C=C(C)/CC/C=C(C)/C)=O	highly polyspecific PylRS (HpRS)	10.1038/s41598-019-48357-0
57	M. barkeri	Y271A:L274V:C313V:M315Y:Y349F:V370R					C17H30N2O4		N[C@H](C(O)=O)CCCCNC(OC/C=C(C)\CC/C=C(C)\C)=O	highly polyspecific PylRS (HpRS)	10.1038/s41598-019-48357-0
58	M. barkeri	Y271A:L274V:C313V:M315Y:Y349F:V370R					C13H22N2O4		N[C@H](C(O)=O)CCCCNC(OC/C=C/C=C/C)=O	highly polyspecific PylRS (HpRS)	10.1038/s41598-019-48357-0
59	M. barkeri	Y271A:L274V:C313V:M315Y:Y349F:V370R					C19H26FeN2O4		N[C@H](C(O)=O)CCCCNC(OCCc1cccc1)=O.[][Fe][].c2cccc2	highly polyspecific PylRS (HpRS)	10.1038/s41598-019-48357-0
60	M. barkeri	Y271A:L274V:C313V:M315Y:Y349F:V370R					C17H30N4O5S		N[C@H](C(O)=O)CCCCNC(OCCCCCC1SCC(N2)C1NC2=O)=O	highly polyspecific PylRS (HpRS)	10.1038/s41598-019-48357-0			Streptavidin tag, potential bioconjugation handle
61	M. mazei	Y306A:Y384F					C14H22N2O4		N[C@H](C(O)=O)CCCCNC(O[C@@H]1[C@@H]2C=C[C@@H](C2)C1)=O		10.1002/anie.201108231			bioorthogonal group, potential conjugation handle, -> Diels–Alder Reaction
62	M. mazei	Y306A:Y384F					C15H24N2O4		N[C@H](C(O)=O)CCCCNC(OC[C@@H]1[C@@H]2C=C[C@@H](C2)C1)=O		10.1002/anie.201108231			bioorthogonal group, potential conjugation handle, -> Diels–Alder Reaction
63	M. mazei	Y306A:Y384F					C15H24N2O4	SCO	N[C@H](C(O)=O)CCCCNC(OC1CCCCCC#C1)=O		10.1002/anie.201108231			bioorthogonal group, potential conjugation handle, -> alkyne-azide click-chemistry
64	M. mazei	Y306A:Y384F					C15H26N2O4		N[C@H](C(O)=O)CCCCNC(OC1CCC/C=C/CC1)=O		10.1002/anie.201108231			bioorthogonal group, potential conjugation handle, -> inverse electron demand Diels–Alder reaction
65	M. mazei	Y306A:Y384F					C15H26N2O4	TCO*	N[C@H](C(O)=O)CCCCNC(OC1/C=C/CCCCC1)=O		10.1002/anie.201309847			bioorthogonal group, potential conjugation handle, -> inverse electron demand Diels–Alder reaction
66	M. mazei	Y306A:Y384F					C15H26N2O4	TCO#	N[C@H](C(O)=O)CCCCNC(OC1C/C=C/CCCC1)=O		10.1002/anie.201309847			bioorthogonal group, potential conjugation handle, -> inverse electron demand Diels–Alder reaction
67	M. mazei	Y306A:Y384F	M. mazei	Y306A:L309M:C348GY384F:I405R			C15H26N2O4	TCO-E	N[C@H](C(O)=O)CCCCNC(OC1CC/C=C/CCC1)=O	variant with 5 mutations has improved efficiency	10.1002/anie.201309847	10.1002/chem.202100322		bioorthogonal group, potential conjugation handle, -> inverse electron demand Diels–Alder reaction
68	M. mazei	Y306A:Y384F					C19H30N2O4	BCN exo	N[C@H](C(O)=O)CCCCNC(OC[C@H]1[C@]2(C)[C@@]1(C)CCC#CCC2)=O		10.1021/ja302832g			bioorthogonal group, potential conjugation handle, -> alkyne-azide click-chemistry
69	M. mazei	Y306A:Y384F					C19H30N2O4	BCN endo	N[C@H](C(O)=O)CCCCNC(OC[C@H]1[C@]2(C)[C@@]1(C)CCC#CCC2)=O		10.1002/cbic.201200407			bioorthogonal group, potential conjugation handle, -> alkyne-azide click-chemistry
70	M. mazei	wt					C12H20N2O4	CpK	N[C@H](C(O)=O)CCCCNC(OCC1C(C)=C1)=O		10.1038/nbt.2860			bioorthogonal group, potential conjugation handle, -> inverse electron demand Diels–Alder reaction
71	M. mazei	wt					C14H22N2O4	SphK	N[C@H](C(O)=O)CCCCNC(OCC1CC2(C=C2)C1)=O		10.1021/ja5012542			bioorthogonal group, potential conjugation handle, -> inverse electron demand Diels–Alder reaction
72	M. mazei	Y306A:Y384F					C14H21N3O5	AsphK	N[C@H](C(O)=O)CCCCNC(OCC(N1CC2(C=C2)C1)=O)=O		10.1039/C8CC07432A			bioorthogonal group, potential conjugation handle, -> inverse electron demand Diels–Alder reaction
73	M. barkeri	Y271G:C313V					C12H20N6O4		N[C@H](C(O)=O)CCCCNC(OCCC1=NN=C(C)N=N1)=O		10.1002/anie.201908209			bioorthogonal group, potential conjugation handle, -> inverse electron demand Diels–Alder reaction
74	M. barkeri	Y271G:C313V					C17H22N6O4		N[C@H](C(O)=O)CCCCNC(OCC1=CC=C(C2=NN=C(C)N=N2)C=C1)=O		10.1002/anie.201908209			bioorthogonal group, potential conjugation handle, -> inverse electron demand Diels–Alder reaction
75	M. barkeri	Y271A:L274M					C17H20N2O7		N[C@H](C(O)=O)CCCCNC(OCC(C(C=CC(O)=C1)=C1O2)=CC2=O)=O		10.1021/ja5055862			fluorescent ncAA
76	M. barkeri	Y271A:L274M					C17H19BrN2O7		N[C@H](C(O)=O)CCCCNC(OCC(C(C=C(Br)C(O)=C1)=C1O2)=CC2=O)=O		10.1021/ja5055862			fluorescent ncAA
77	M. barkeri	Y271A:L274M					C18H24N2O7		N[C@H](C(O)=O)CCCCNC(OCCC(C(C=CC(O)=C1)C1O2)=CC2=O)=O		10.1021/ja5055862			fluorescent ncAA
78	M. mazei	Y306A:L309A:C348S:Y384F					C17H21N3O6	ACouK	N[C@H](C(O)=O)CCCCNC(OCC(C(C=CC(N)=C1)=C1O2)=CC2=O)=O		10.1039/D2CC03623A			fluorescent ncAA
79	M. mazei	Y306A:L309A:C348S:Y384F					C17H20FN3O6	AFCouK	N[C@H](C(O)=O)CCCCNC(OCC(C(C=C(F)C(N)=C1)=C1O2)=CC2=O)=O		10.1039/D2CC03623A			fluorescent ncAA
80	M. mazei	Y306A:Y384F					C16H19F3N4O4	TmdZLys	N[C@H](C(O)=O)CCCCNC(OCC1=CC=C(C2(N=N2)C(F)(F)F)C=C1)=O		10.1039/c2mb05321g			Protein Crosslinking
81	M. mazei	Y306A:Y384F					C13H20N4O5		N[C@H](C(O)=O)CCCCNC(OCC1(N=N1)COCC#C)=O		10.1021/acs.biochem.8b00397			Protein Crosslinking
82	M. barkeri	wt					C11H20N4O4		N[C@H](C(O)=O)CCCCNC(OCCC1(N=N1)C)=O		10.1039/C0SC00373E			Protein Crosslinking
83	M. barkeri	L274A:C313S:Y349F					C12H23N5O3		N[C@H](C(O)=O)CCCCNC(NCCCC1(N=N1)C)=O		10.1038/nchembio.644			Protein Crosslinking
84	M. mazei	Y306A:Y384F					C14H19BrN2O4		N[C@H](C(O)=O)CCCCNC(OCC1=CC=CC=C1Br)=O		10.1016/j.chembiol.2019.03.008
85	M. mazei	Y306A:Y384F					C14H19ClN2O4		N[C@H](C(O)=O)CCCCNC(OCC1=CC=CC=C1Cl)=O		10.1016/j.chembiol.2019.03.008
86	M. mazei	Y306A:Y384F					C16H20N2O4		N[C@H](C(O)=O)CCCCNC(OCC1=CC=CC=C1C#C)=O		10.1016/j.chembiol.2019.03.008			bioorthogonal group, potential conjugation handle, -> alkyne-azide click-chemistry
87	M. mazei	Y306A:Y384F					C14H19N5O4		N[C@H](C(O)=O)CCCCNC(OCC1=CC=CC(N=[N+]=[N-])=C1)=O		10.1016/j.chembiol.2019.03.008			bioorthogonal group, potential conjugation handle, -> alkyne-azide click-chemistry
88	M. mazei	Y306A:Y384F					C16H20N2O4		N[C@H](C(O)=O)CCCCNC(OCC1=CC=CC(C#C)=C1)=O		10.1016/j.chembiol.2019.03.008			bioorthogonal group, potential conjugation handle, -> alkyne-azide click-chemistry
89	M. mazei	Y306A:Y384F					C16H19F3N4O4		N[C@H](C(O)=O)CCCCNC(OCC1=CC=CC(C2(N=N2)C(F)(F)F)=C1)=O		10.1016/j.chembiol.2019.03.008			Protein Crosslinking
90	M. barkeri	L274A:C313S:Y349F	M. barkeri	L274A:C313A:Y349F	M. mazei	Y306A:Y384F	C14H19N5O4		N[C@H](C(O)=O)CCCCNC(OCC1=CC=C(N=[N+]=[N-])C=C1)=O		10.1039/C6SC02615J	10.1002/cbic.201900464	10.1016/j.chembiol.2019.03.008	caged Lysine, can be deprotected with trans-cyclooctenols and phosphine. Also usable for CuAAC, SPAAC click bioconjugation
91	M. mazei	Y306A:Y384F					C16H20N2O4		N[C@H](C(O)=O)CCCCNC(OCC1=CC=C(C#C)C=C1)=O		10.1016/j.chembiol.2019.03.008			bioorthogonal group, potential conjugation handle, -> alkyne-azide click-chemistry
92	M. mazei	Y306A:Y384F					C13H20N4O4		N[C@H](C(O)=O)CCCCNC(OCC1=CN=C(N)C=C1)=O		10.1016/j.chembiol.2019.03.008
93	M. mazei	Y306A:Y384F	Ch PylRS	C348G:V401C:Y384F:V401K:Y384F			C11H24N2O4Si		N[C@H](C(O)=O)CCCCNC(OC[Si](C)(C)C)=O	ChPylRS = (M. barkeri) 1−149 + (M. mazei) 185−454, see 10.1038/nchembio.2474	10.1016/j.chembiol.2019.03.008	10.1021/jacs.0c11971		spectroscopic label
94	M. barkeri	D76G:L266V:L270I:Y271F:L274A:C313F					C8H16N2O3		N[C@H](C(O)=O)CCCCNC(C)=O		10.1038/nchem bio.73			PTM
95	M. mazei	wt					C9H18N2O3		N[C@H](C(O)=O)CCCCNC(CC)=O		10.1039/C2CC37836A			PTM
96	M. mazei	wt					C10H20N2O3		N[C@H](C(O)=O)CCCCNC(CCC)=O		10.1039/C2CC37836A			PTM
97	M. barkeri	wt					C11H20N2O4		N[C@H](C(O)=O)CCCCNC([C@H]1OCCC1)=O		10.1016/j.jmb.2008.11.032
98	M. barkeri	wt					C12H22N2O3		N[C@H](C(O)=O)CCCCNC(C1CCCC1)=O		10.1016/j.jmb.2008.11.032
99	M. mazei	wt					C13H20N2O4		N[C@H](C(O)=O)CCCCNC([C@H]1OCCC1C#C)=O		10.1002/anie.200805420			bioorthogonal group, potential conjugation handle, -> alkyne-azide click-chemistry
100	M. barkeri	wt					C11H21N3O3		N[C@H](C(O)=O)CCCCNC([C@H]1NCCC1)=O		10.1016/j.febslet.2006.11.028
101	M. barkeri	A267S:C313V:M315F:D344G					C10H19N3O3S		N[C@H](C(O)=O)CCCCNC([C@@H]1NCSC1)=O		10.1021/ja203111c
102	M. mazei	wt					C12H17N3O3		N[C@H](C(O)=O)CCCCNC(C1=CN=CC=C1)=O		10.1016/j.chembiol.2008.10.004
103	M. mazei	wt					C14H21N3O3		N[C@H](C(O)=O)CCCCNC(C1=C(NC)C=CC=C1)=O		10.1016/j.chembiol.2008.10.004
104	M. barkeri	Y271M,L274T,C313A, Y349F					C14H18N4O7		N[C@H](C(O)=O)CCCCNC(CC1=C([N+]([O-])=O)C=C([N+]([O-])=O)C=C1)=O		10.1002/cbic.201500204
105	M. mazei	wt					C11H19N3O3		N[C@H](C(O)=O)CCCCNC([C@@H](N)CC#C)=O		10.1002/asia.20 1000205			bioorthogonal group, potential conjugation handle, -> alkyne-azide click-chemistry
106	M. mazei	wt	M. mazei	G14E:C348V:S451F			C9H19N3O3S		N[C@H](C(O)=O)CCCCNC([C@@H](N)CS)=O	mutant improves incorporation efficiency	10.1002/ange.200904472	10.1021/jacs.3c01291
107	M. mazei	wt					C9H19N3O3S		N[C@H](C(O)=O)CCCCNC([C@H](N)CS)=O		10.1002/ange.200904472
108	M. mazei	L301M:Y306L:L309A:C348F:Y384W	M. barkeri	D76G:L266M:L270I:Y271F:L274A:C313F			C9H16N2O3		N[C@H](C(O)=O)CCCCNC(C=C)=O		10.1021/cb400267m	10.1002/anie.201303477		bioorthogonal group, potential conjugation handle, Michael-Acceptor
109	M. barkeri	L274A:C313F:Y349F					C10H18N2O3		N[C@H](C(O)=O)CCCCNC(/C=C/C)=O		10.1002/anie.201203349
110	M. mazei	Y384W					C10H18N2O3		N[C@H](C(O)=O)CCCCNC(CC=C)=O		10.1039/C4CC06435F			bioorthogonal group, potential conjugation handle, -> alkene
111	M. mazei	Y384W					C11H20N2O3		N[C@H](C(O)=O)CCCCNC(CCC=C)=O		10.1039/C4CC06435F			bioorthogonal group, potential conjugation handle, -> alkene
112	M. mazei	Y384W					C12H22N2O3		N[C@H](C(O)=O)CCCCNC(CCCC=C)=O		10.1039/C4CC06435F			bioorthogonal group, potential conjugation handle, -> alkene
113	M. mazei	C348A:Y384F					C13H24N2O3		N[C@H](C(O)=O)CCCCNC(CCCCC=C)=O		10.3390/molecules21030287			bioorthogonal group, potential conjugation handle, -> alkene
114	M. mazei	Y384W					C10H18N2O4		N[C@H](C(O)=O)CCCCNC(/C=C/OC)=O		10.1039/C4CC06435F			bioorthogonal group, potential conjugation handle, -> alkene
115	M. barkeri	L270I:Y271L:L274A:C313F					C8H13F3N2O3		N[C@H](C(O)=O)CCCCNC(C(F)(F)F)=O		10.1021/ja104609m
116	M. barkeri	L266M:L270I:Y271L:L274A:C313I					C11H18N2O3		N[C@H](C(O)=O)CCCCNC(C1(C=C1)C)=O		10.1002/anie.201205352			bioorthogonal group, potential conjugation handle, -> inverse electron demand Diels–Alder reaction
117	M. barkeri	Y271M, L274A, C313A					C11H21BrN2O3	BrC5K	N[C@H](C(O)=O)CCCCNC(CCCCBr)=O		10.1002/anie.201706927			proximity-triggered crosslinking
118	M. barkeri	Y271M, L274A, C313A		M. mazei	Y384F		C12H23BrN2O3	BrC6K	N[C@H](C(O)=O)CCCCNC(CCCCCBr)=O		10.1002/anie.201706927	10.1021/cb500453a		proximity-triggered crosslinking
119	M. barkeri	Y271M, L274A, C313A					C13H25BrN2O3	BrC7K	N[C@H](C(O)=O)CCCCNC(CCCCCCBr)=O		10.1002/anie.201706927			proximity-triggered crosslinking
120	M. barkeri	Y271M, L274A, C313A					C14H27BrN2O3	BrC8K	N[C@H](C(O)=O)CCCCNC(CCCCCCCBr)=O		10.1002/anie.201706927			proximity-triggered crosslinking
121	M. mazei	Y306V:L309A:C348F:Y384F					C15H19N5O3		N[C@H](C(O)=O)CCCCNC(N1N=CC(C2=CC=CC=C2)=N1)=O		10.1002/anie.202202657			protein crosslinking
122	M. mazei	Y306V:L309A:C348F:Y384F					C15H18FN5O3		N[C@H](C(O)=O)CCCCNC(N1N=CC(C2=CC=C(F)C=C2)=N1)=O		10.1002/anie.202202657			protein crosslinking
123	M. mazei	Y306V:L309A:C348F:Y384F					C13H17N5O3S		N[C@H](C(O)=O)CCCCNC(N1N=CC(C2=CC=CS2)=N1)=O		10.1002/anie.202202657			protein crosslinking
124	M. mazei	Y306V:L309A:C348F:Y384F					C14H20N6O3		N[C@H](C(O)=O)CCCCNC(N1N=CC(C2=CC=CN2C)=N1)=O		10.1002/anie.202202657			protein crosslinking
125	M. mazei	Y384F	M. barkeri	Y349W	M. alvus	Y126T:M129R:V168H:H227I:Y228P	C13H18N2O3	Kbz	N[C@H](C(O)=O)CCCCNC(C1=CC=CC=C1)=O		10.1021/acschembio.1c00614	10.1039/D0CC07954E	10.1002/cbic.202100218	PTM
126	M. mazei	Y384F					C13H17FN2O3	2-F-Kbz	N[C@H](C(O)=O)CCCCNC(C1=CC=CC=C1F)=O		10.1021/acschembio.1c00614			PTM
127	M. mazei	Y384F					C13H16F2N2O3	2,5-2F-Kbz	N[C@H](C(O)=O)CCCCNC(C1=CC(F)=CC=C1F)=O		10.1021/acschembio.1c00614			PTM
128	M. mazei	Y306A:Y384F					C14H20N6O3		N[C@H](C(O)=O)CCCCNC(CC1=CC=C(CN=[N+]=[N-])N=C1)=O	Picolyl Azide -> far faster kinetics than normal azides	10.3389/fchem.2021.768535			bioorthogonal group, potential conjugation handle, -> alkyne-azide click-chemistry
129	M. alvus	Y126G:M129A:V168F:H227T:Y228P:L229I					C14H19FN2O6S	FSK	N[C@H](C(O)=O)CCCCNC(CC1=CC=C(OS(F)(=O)=O)C=C1)=O		10.1021/jacs.1c04259			proximity-triggered crosslinking
130	M. barkeri	wt					C10H20N2O3	IBK	N[C@H](C(O)=O)CCCCNC(C(C)C)=O		10.1039/D2RA04898A			PTM
131	M. barkeri	wt					C11H22N2O3	IVK	N[C@H](C(O)=O)CCCCNC(CC(C)C)=O		10.1039/D2RA04898A			PTM
132	M. barkeri	wt					C11H22N2O4	HBK-OMe	N[C@H](C(OC)=O)CCCCNC(CC(O)C)=O		10.1039/D2RA04898A			PTM
133	M. mazei	Y384F					C10H21N3O4	ThrK	N[C@H](C(O)=O)CCCCNC([C@@H](N)[C@H](O)C)=O		10.1021/acschembio.1c00682			PTM
134	M. mazei	L301M:Y306L:L309A:C348F	M. barkeri	Y271M:C313T			C9H18N2O4	LacK	N[C@H](C(O)=O)CCCCNC([C@@H](O)C)=O		10.1038/s41592-022-01523-1	10.1002/cbic.202200302		PTM
135	M. barkeri	C313T:Y349F					C9H18N2O4	BhbK	N[C@H](C(O)=O)CCCCNC(C(O)C)=O		10.1002/cbic.202200302			PTM
136	M. barkeri	Y271A					C14H26N2O3S2	LipoK	N[C@H](C(O)=O)CCCCNC(CCCC[C@@H]1CCSS1)=O		10.1002/cbic.202200302
137	M. barkeri	L274A:C313S:Y349F					C12H22N4O3Se	DiZHSeC	N[C@H](C(O)=O)CC[Se]CCC(NCCCC1(N=N1)C)=O		10.1038/ncomms12299			protein photo-crosslinking
138	M. barkeri	L274A:C313S:Y349F					C14H22N4O3Se	DiZASeC	N[C@H](C(O)=O)CC[Se]CCC(NCCC1(N=N1)CCC#C)=O		10.1002/anie.201708151			protein photo-crosslinking
139	M. mazei	L309A:C348F:Y384W					C10H16N4O3	K*cr	N[C@H](C(O)=O)CC1(N=N1)CCNC(/C=C/C)=O		10.1021/jacs.7b01431			protein photo-crosslinking
140	M. mazei	L309A:C348A					C14H17N5O6	PNBK*	N[C@H](C(O)=O)CC1(N=N1)CCNC(OCC2=CC=C([N+]([O-])=O)C=C2)=O		10.1021/jacs.7b01431			protein photo-crosslinking
141	M. mazei	wt					C9H16N4O2	ApmTri	N[C@H](C(O)=O)CCCCC1=NC(C)=NN1		10.1002/anie.202215460			PTM
142	M. barkeri	wt					C11H21N3O3		N[C@H](C(O)=O)CCCCNC([C@H]1CCCN1)=O		10.1002/cctc.202301004
143	M. barkeri	wt					C11H21N3O3		N[C@H](C(O)=O)CCCCNC([C@H]1CCCN1)=O		10.1002/cctc.202301004
144	M. barkeri	wt					C12H23N3O3		N[C@H](C(O)=O)CCCCNC([C@H]1CCCCN1)=O		10.1002/cctc.202301004
145	M. barkeri	wt					C12H23N3O3		N[C@H](C(O)=O)CCCCNC([C@H]1CCCCN1)=O		10.1002/cctc.202301004
146	M. mazei	wt					C11H18N2O4		N[C@H](C(O)=O)CCCCOC([C@@H](N)CC#C)=O		10.1002/cbic.201300124			bioorthogonal group, potential conjugation handle, -> alkyne-azide click-chemistry
147	M. mazei	N346A:C348K/L					C9H11NO2		N[C@H](C(O)=O)CC1=CC=CC=C1		10.1039/c0mb00217h
148	M. mazei	L305M:Y306L:L309S:N346S:C348M					C9H10BrNO2		N[C@H](C(O)=O)CC1=CC=C(Br)C=C1		10.1039/c0mb00217h			bioorthogonal group, potential conjugation handle, -> Suzuki–Miyaura reaction
149	M. mazei	L305M:Y306L:L309S:N346S:C348M					C9H10INO2		N[C@H](C(O)=O)CC1=CC=C(I)C=C1		10.1039/c0mb00217h			bioorthogonal group, potential conjugation handle, -> Suzuki–Miyaura reaction
150	M. mazei	A302T:N346V:C348W:V401L	M. mazei	N346A:C348A			C10H13NO3		N[C@H](C(O)=O)CC1=CC=C(OC)C=C1		10.1021/cb200057a	10.1021/ja211972x		PTM
151	M. mazei	N346A:C348A					C13H19NO3		N[C@H](C(O)=O)CC1=CC=C(OC(C)(C)C)C=C1		10.1021/ja211972x
152	M. mazei	N346A:C348A					C12H15NO3		N[C@H](C(O)=O)CC1=CC=C(OCC=C)C=C1		10.1021/ja211972x			bioorthogonal group, potential conjugation handle, -> alkene
153	M. mazei	N346A:C348A					C13H17NO3		N[C@H](C(O)=O)CC1=CC=C(OCCC=C)C=C1		10.1021/ja211972x			bioorthogonal group, potential conjugation handle, -> alkene
154	M. mazei	N346A:C348A					C14H19NO3		N[C@H](C(O)=O)CC1=CC=C(OCCCC=C)C=C1		10.1021/ja211972x			bioorthogonal group, potential conjugation handle, -> alkene
155	M. mazei	N346A:C348A					C12H13NO3		N[C@H](C(O)=O)CC1=CC=C(OCC#C)C=C1		10.1021/ja211972x			bioorthogonal group, potential conjugation handle, -> alkyne-azide click-chemistry
156	M. mazei	N346A:C348A					C16H17NO3		N[C@H](C(O)=O)CC1=CC=C(OCC2=CC=CC=C2)C=C1		10.1021/ja211972x
157	M. mazei	N346A:C348A					C9H10ClNO2		N[C@H](C(O)=O)CC1=CC=C(Cl)C=C1		10.1021/ja211972x
158	M. mazei	N346A:C348A					C9H10N2O4		N[C@H](C(O)=O)CC1=CC=C([N+]([O-])=O)C=C1		10.1021/ja211972x			PTM
159	M. mazei	N346A:C348A					C9H12N2O2		N[C@H](C(O)=O)CC1=CC=C(N)C=C1		10.1021/ja211972x
160	M. mazei	N346A:C348A					C10H10N2O2		N[C@H](C(O)=O)CC1=CC=C(C#N)C=C1		10.1021/ja211972x			spectroscopic label
161	M. mazei	N346A:C348A		N346A:C348M:W417L:K431M:A441S	D. hafniense	N176A:T178G	C9H10N4O2		N[C@H](C(O)=O)CC1=CC=C(N=[N+]=[N-])C=C1	Second and third variants have higer efficiency DhPylRS also discriminates better against Phe	10.1021/ja211972x	10.3389/fchem.2021.779976	10.1002/biot.201800125	bioorthogonal group, potential conjugation handle, -> alkyne-azide click-chemistry
162	M. mazei	N346A:C348A					C9H10FNO2		N[C@H](C(O)=O)CC1=CC=CC(F)=C1		10.1021/cb300512r
163	M. mazei	N346A:C348A					C9H10ClNO2		N[C@H](C(O)=O)CC1=CC=CC(Cl)=C1		10.1021/cb300512r
164	M. mazei	N346A:C348A					C9H10BrNO2		N[C@H](C(O)=O)CC1=CC=CC(Br)=C1		10.1021/cb300512r			bioorthogonal group, potential conjugation handle, -> Suzuki–Miyaura reaction
165	M. mazei	N346A:C348A					C9H10INO2		N[C@H](C(O)=O)CC1=CC=CC(I)=C1		10.1021/cb300512r			bioorthogonal group, potential conjugation handle, -> Suzuki–Miyaura reaction
166	M. mazei	N346A:C348A					C10H13NO2		N[C@H](C(O)=O)CC1=CC=CC(C)=C1		10.1021/cb300512r
167	M. mazei	N346A:C348A					C10H10F3NO2		N[C@H](C(O)=O)CC1=CC=CC(C(F)(F)F)=C1		10.1021/cb300512r
168	M. mazei	N346A:C348A					C10H13NO3		N[C@H](C(O)=O)CC1=CC=CC(OC)=C1		10.1021/cb300512r
169	M. mazei	N346A:C348A					C11H13NO3		N[C@H](C(O)=O)CC1=CC=CC(C(C)=O)=C1		10.1021/cb300512r
170	M. mazei	N346A:C348A					C11H11NO2		N[C@H](C(O)=O)CC1=CC=CC(C#C)=C1		10.1021/cb300512r			bioorthogonal group, potential conjugation handle, -> alkyne-azide click-chemistry
171	M. mazei	N346A:C348A					C9H10N4O2		N[C@H](C(O)=O)CC1=CC=CC(N=[N+]=[N-])=C1		10.1021/cb300512r			bioorthogonal group, potential conjugation handle, -> alkyne-azide click-chemistry
172	M. mazei	N346A:C348A					C10H10N2O2		N[C@H](C(O)=O)CC1=CC=CC(C#N)=C1		10.1021/cb300512r
173	M. mazei	N346A:C348A					C9H10N2O4		N[C@H](C(O)=O)CC1=CC=CC([N+]([O-])=O)=C1		10.1021/cb300512r			PTM
174	M. mazei	N346A:C348A					C10H11NO3		N[C@H](C(O)=O)CC1=CC=CC(C([H])=O)=C1		10.1039/C4CC02000F
175	M. mazei	N346A:C348A					C9H10ClNO2		N[C@H](C(O)=O)CC1=CC=CC=C1Cl		10.1021/cb400917a
176	M. mazei	N346A:C348A					C9H10BrNO2		N[C@H](C(O)=O)CC1=CC=CC=C1Br		10.1021/cb400917a
177	M. mazei	N346A:C348A					C9H10INO2		N[C@H](C(O)=O)CC1=CC=CC=C1I		10.1021/cb400917a
178	M. mazei	N346A:C348A					C10H13NO2		N[C@H](C(O)=O)CC1=CC=CC=C1C		10.1021/cb400917a
179	M. mazei	N346A:C348A					C10H10N2O2		N[C@H](C(O)=O)CC1=CC=CC=C1C#N		10.1021/cb400917a
180	M. mazei	N346A:C348A					C9H10N2O4		N[C@H](C(O)=O)CC1=CC=CC=C1[N+]([O-])=O		10.1021/cb400917a			PTM
181	M. mazei	N346A:C348A					C10H13NO3		N[C@H](C(O)=O)CC1=CC=CC=C1OC		10.1021/cb400917a
182	M. barkeri	N311G:C313A	M. barkeri	N311A:C313M:V366G:W382T			C9H10FNO2		N[C@H](C(O)=O)CC1=CC=CC=C1F	both variants from same publication	10.1038/s41467-022-35761-w
183	M. barkeri	N311G:C313A	M. barkeri	N311A:C313M:V366G:W382T			C9H10FNO2		N[C@H](C(O)=O)CC1=CC=C(F)C=C1	both variants from same publication	10.1038/s41467-022-35761-w
184	M. barkeri	N311G:C313A	M. barkeri	N311A:C313M:V366G:W382T			C9H9F2NO2		N[C@H](C(O)=O)CC1=CC=C(F)C=C1F	both variants from same publication	10.1038/s41467-022-35761-w
185	M. barkeri	N311G:C313A	M. barkeri	N311A:C313M:V366G:W382T			C9H9F2NO2		N[C@H](C(O)=O)CC1=CC(F)=CC=C1F	both variants from same publication	10.1038/s41467-022-35761-w
186	M. barkeri	N311G:C313A	M. barkeri	N311A:C313M:V366G:W382T			C9H9F2NO2		N[C@H](C(O)=O)CC1=C(F)C=CC=C1F	both variants from same publication	10.1038/s41467-022-35761-w
187	M. barkeri	N311G:C313A	M. barkeri	N311A:C313M:V366G:W382T			C9H9F2NO2		N[C@H](C(O)=O)CC1=CC(F)=CC(F)=C1	both variants from same publication	10.1038/s41467-022-35761-w
188	M. barkeri	N311G:C313A	M. barkeri	N311A:C313M:V366G:W382T			C9H8F3NO2		N[C@H](C(O)=O)CC1=CC(F)=C(F)C(F)=C1	both variants from same publication	10.1038/s41467-022-35761-w
189	M. barkeri	N311G:C313A	M. barkeri	N311A:C313M:V366G:W382T			C9H8F3NO2		N[C@H](C(O)=O)CC1=C(F)C=CC(F)=C1F	both variants from same publication	10.1038/s41467-022-35761-w
190	M. barkeri	N311G:C313A	M. barkeri	N311A:C313M:V366G:W382T			C9H7F4NO2		N[C@H](C(O)=O)CC1=CC(F)=C(F)C(F)=C1F	both variants from same publication	10.1038/s41467-022-35761-w
191	M. barkeri	N311G:C313A	M. barkeri	N311A:C313M:V366G:W382T			C9H7F4NO2		N[C@H](C(O)=O)CC1=C(F)C(F)=CC(F)=C1F	both variants from same publication	10.1038/s41467-022-35761-w
192	M. barkeri	N311G:C313A	M. barkeri	N311A:C313M:V366G:W382T			C10H9F4NO2		N[C@H](C(O)=O)CC1=C(F)C(F)=C(C)C(F)=C1F	both variants from same publication	10.1038/s41467-022-35761-w
193	M. barkeri	N311G:C313A	M. barkeri	N311A:C313M:V366G:W382T			C9H6F5NO2		N[C@H](C(O)=O)CC1=C(F)C(F)=C(F)C(F)=C1F	both variants from same publication	10.1038/s41467-022-35761-w
194	M. mazei	N346S:C348I	M. mazei	N346S:C348Q	M. mazei	N346G:C348Q	C9H8F3NO2		N[C@H](C(O)=O)CC1=C(F)C=C(F)C(F)=C1	all three variants from same publication	10.1021/acssynbio.3c00225
195	M. mazei	N346S:C348I	M. mazei	N346S:C348Q	M. mazei	N346G:C348Q	C9H9BrClNO2		N[C@H](C(O)=O)CC1=C(Cl)C=CC(Br)=C1	all three variants from same publication	10.1021/acssynbio.3c00226
196	M. mazei	N346S:C348I	M. mazei	N346S:C348Q	M. mazei	N346G:C348Q	C10H12BrNO2		N[C@H](C(O)=O)CC1=CC=CC(Br)=C1C	all three variants from same publication	10.1021/acssynbio.3c00227
197	M. mazei	N346S:C348I	M. mazei	N346S:C348Q	M. mazei	N346G:C348Q	C9H9BrClNO2		N[C@H](C(O)=O)CC1=CC=C(Br)C=C1Cl	all three variants from same publication	10.1021/acssynbio.3c00228
198	M. mazei	N346S:C348I	M. mazei	N346S:C348Q	M. mazei	N346G:C348Q	C9H9Cl2NO2		N[C@H](C(O)=O)CC1=CC=CC(Cl)=C1Cl	all three variants from same publication	10.1021/acssynbio.3c00229
199	M. mazei	N346S:C348I	M. mazei	N346S:C348Q	M. mazei	N346G:C348Q	C9H9Cl2NO2		N[C@H](C(O)=O)CC1=C(Cl)C=CC(Cl)=C1	all three variants from same publication	10.1021/acssynbio.3c00230
200	M. mazei	N346S:C348I	M. mazei	N346S:C348Q	M. mazei	N346G:C348Q	C11H15NO2		N[C@H](C(O)=O)CC1=CC(C)=CC(C)=C1	all three variants from same publication	10.1021/acssynbio.3c00231
201	M. mazei	N346A:C348A					C10H11NO4		N[C@H](C(O)=O)CC1=CC(OCO2)=C2C=C1		10.1039/C3CC49068H
202	M. mazei	N346A:C348A					C11H14N4O3		N[C@H](C(O)=O)CC1=CC=C(OCCN=[N+]=[N-])C=C1		10.1039/C3CC49068H			bioorthogonal group, potential conjugation handle, -> alkyne-azide click-chemistry
203	M. mazei	N346A:C348A					C13H15NO3		N[C@H](C(O)=O)CC1=CC=C(OCC#CC)C=C1		10.1039/C3CC49068H			bioorthogonal group, potential conjugation handle, -> alkyne-azide click-chemistry
204	M. mazei	N346A:C348A					C15H21NO3		N[C@H](C(O)=O)CC1=CC=C(OCC2CCCC2)C=C1		10.1039/C3CC49068H
205	M. mazei	N346A:C348A					C11H15NO3		N[C@H](C(O)=O)CC1=CC=CC(OCC)=C1		10.1039/C3CC49068H
206	M. mazei	N346A:C348A					C12H17NO3		N[C@H](C(O)=O)CC1=CC=CC(OCCC)=C1		10.1039/C3CC49068H
207	M. mazei	N346A:C348A					C13H19NO3		N[C@H](C(O)=O)CC1=CC=CC(OCCCC)=C1		10.1039/C3CC49068H
208	M. mazei	N346A:C348A					C14H21NO3		N[C@H](C(O)=O)CC1=CC=CC(OCCCCC)=C1		10.1039/C3CC49068H
209	M. mazei	N346A:C348A					C15H23NO3		N[C@H](C(O)=O)CC1=CC=CC(OCCCCCC)=C1		10.1039/C3CC49068H
210	M. barkeri	L270F:L274M:N311G:C313G					C16H16N2O5		N[C@H](C(O)=O)CC1=CC=C(OCC2=C([N+]([O-])=O)C=CC=C2)C=C1		10.1021/ja3046958
211	M. mazei	N346A:C348A					C13H17NO4		N[C@H](C(O)=O)CC1=CC=C(OCCOC=C)C=C1		10.1039/C4CC06435F			bioorthogonal group, potential conjugation handle, -> alkene
212	M. barkeri	L270S:Y271L:N311G:C313T		M. barkeri	N311S:C313S		C9H10N2O5		N[C@H](C(O)=O)CC1=CC=C(O)C([N+]([O-])=O)=C1		10.1021/acschembio.9b01026	10.1021/acschembio.9b00371		PTM
213	M. barkeri	L270S:Y271L:N311G:C313T					C9H10ClNO3		N[C@H](C(O)=O)CC1=CC=C(O)C(Cl)=C1		10.1021/acschembio.9b01026			PTM
214	M. barkeri	L270S:Y271L:N311G:C313T					C9H10BrNO3		N[C@H](C(O)=O)CC1=CC=C(O)C(Br)=C1		10.1021/acschembio.9b01026			PTM
215	M. barkeri	L270S:Y271L:N311G:C313T					C9H10INO3		N[C@H](C(O)=O)CC1=CC=C(O)C(I)=C1		10.1021/acschembio.9b01026			PTM
216	M. alvus	L125F:N166A:V168G	M. barkeri	L270F:L274M:N311A:C313G)			C16H15FN2O5	FnbY	N[C@H](C(O)=O)[C@H](F)C1=CC=C(OCC2=C([N+]([O-])=O)C=CC=C2)C=C1	photocaged quinone methides	10.1021/jacs.0c06820	10.1021/jacs.9b01738
217	M. alvus	L125F:N166A:V168G					C17H17FN2O5	FmnbY	N[C@H](C(O)=O)CC1=CC=C(OCC2=C([N+]([O-])=O)C=CC=C2)C(CF)=C1	photocaged quinone methides	10.1021/jacs.0c06820
218	M. mazei	A302T:N346A:C348A:Y384F:W417T					C13H18ClNO3		N[C@H](C(O)=O)CC1=CC=C(OCCCCCl)C=C1		10.1002/anie.201308794
219	M. mazei	A302T:N346A:C348A:Y384F:W417T					C12H16INO3		N[C@H](C(O)=O)CC1=CC=C(OCCCI)C=C1		10.1002/anie.201308794
220	M. mazei	A302T:N346A:C348A:Y384F:W417T					C13H18INO3		N[C@H](C(O)=O)CC1=CC=C(OCCCCI)C=C1		10.1002/anie.201308794
221	M. mazei	A302T:N346A:C348A:Y384F:W417T					C12H16BrNO3		N[C@H](C(O)=O)CC1=CC=C(OCCCBr)C=C1		10.1002/anie.201308794
222	M. mazei	A302T:N346A:C348A:Y384F:W417T					C13H18BrNO3		N[C@H](C(O)=O)CC1=CC=C(OCCCCBr)C=C1		10.1002/anie.201308794
223	M. mazei	A302T:N346A:C348A:Y384F:W417T					C14H20BrNO3		N[C@H](C(O)=O)CC1=CC=C(OCCCCCBr)C=C1		10.1002/anie.201308794
224	M. mazei	A302T:N346A:C348A:Y384F:W417T					C15H22BrNO3		N[C@H](C(O)=O)CC1=CC=C(OCCCCCCBr)C=C1		10.1002/anie.201308794
225	M. barkeri	L270F:L274M:N311G:C313G:Y349F					C17H16N2O7		N[C@H](C(O)=O)CC1=CC=C(OCC2=CC(OCO3)=C3C=C2[N+]([O-])=O)C=C1		10.1002/cbic.201700147
226	M. barkeri	L270F:L274M:N311G:C313G:Y349F					C18H18N2O7		N[C@H](C(O)=O)CC1=CC=C(OC(C)C2=CC(OCO3)=C3C=C2[N+]([O-])=O)C=C1		10.1002/cbic.201700147
227	M. barkeri	L270F:L274M:N311G:C313G:Y349F					C18H20N2O5		N[C@H](C(O)=O)CC1=CC=C(OCC(C)C2=CC=CC=C2[N+]([O-])=O)C=C1		10.1002/cbic.201700147
228	M. mazei	A302S:L309M:I322L:N346A:C348G:W417T					C13H22N3O4P		N[C@H](C(O)=O)CC1=CC=C(OP(N(C)C)(N(C)C)=O)C=C1		10.1038/nchembio.2406			PTM
229	M. mazei	A302I:N346T:C348I:Y384L:W417K					C9H10FNO5S	FSY	N[C@H](C(O)=O)CC1=CC=C(OS(F)(=O)=O)C=C1		10.1021/jacs.8b01087
230	M. mazei	Y306L:L309A:N346A:C348M:W417T	M. alvus	Y126L:M129A:N166A:V168M:W239T			C10H12FNO5S	SFY	N[C@H](C(O)=O)CC1=CC=C(OC)C(S(F)(=O)=O)=C1	both variants from same publication	10.1038/s41557-022-01059-z
231	M. mazei	A302T:N346T:C348T	M. barkeri	N311Q:C313T:Y349F:W382A			C16H15NO3	Bpa	N[C@H](C(O)=O)CC1=CC=C(C(C2=CC=CC=C2)=O)C=C1	M. barkeri variant has improved efficiency	10.1002/cbic.201300400	10.1038/s41589-022-01251-9
232	M. mazei	N311S:C313G:V366A:W382T		M. mazei	R61K:H63Y:S193R:N346G:C348Q:V401G		C11H11NO2S	Bta	N[C@H](C(O)=O)CC1=CSC2=C1C=CC=C2	second variant has improved efficiency	10.1093/nar/gkv1255	10.1021/acs.biochem.0c00307
233	M. mazei	A302T:N346T:C348T					C13H13NO2	2-NaA	N[C@H](C(O)=O)CC1=CC(C=CC=C2)=C2C=C1		10.1002/cbic.201300400
234	M. mazei	N346Q:C348S:V401G:W417T					C12H12N2O2	Qui	N[C@H](C(O)=O)CC1=CC(N=CC=C2)=C2C=C1		10.1021/jacs.8b05814
235	M. barkeri	N311S:C313G:V366A:W382T					C16H14N2O3	Acd	N[C@H](C(O)=O)CC1=CC=C(NC(C=CC=C2)=C2C3=O)C3=C1		10.1039/d1sc01914g
236	M. barkeri						C16H12FNO4		N[C@H](C(O)=O)CC1=CC=C(OC(C=CC(F)=C2)=C2C3=O)C3=C1	Mutations are not disclosed in the publication. I applaud the reviewers. Also, corresponding authors did nor reply to e-mail. Randomization sites V31:H62:A100:S149:N311:W382 are mentioned. Consistent with M. barkeri PylRS.	10.1038/s41557-022-00992-3
237	methanogenic archaeon ISO4-G1	L124G:Y125F:N165G:V167F:Y204W:A221G:W237Y					C11H11FN2O2	7FTrp	N[C@H](C(O)=O)CC1=CNC2=C1C=CC=C2F		10.1021/acssensors.1c02467
238	M. mazei	A302T:N346A:C348G:Y384F:W417T					C15H13N3O2S	cis-DBTDA	N[C@H](C(O)=O)CC1=CC(SC(C=CC=C2)=C2N=N3)=C3C=C1	photo-switchable click-chemistry ("photo-click") ncAA	10.1039/D1SC05710C
239	M. mazei	R19H:H29R:T122S:A302T:N346A:C348G:Y384F:V401L:W417T					C17H17N3O2	DBDAA	N[C@H](C(O)=O)CC1=CC=C2C(CCC3=CC=CC=C3/N=N\2)=C1		10.1039/d2cc06738b
240	M. mazei	N346A:C348A					C12H15NO3		N[C@H](C(O)=O)CC1=CC=CC(C(CC)=O)=C1		10.1039/C3CC49068H
241	M. mazei	N346A:C348A					C13H17NO3		N[C@H](C(O)=O)CC1=CC=CC(C(CCC)=O)=C1		10.1039/C3CC49068H
242	M. mazei	N346A:C348A					C14H19NO3		N[C@H](C(O)=O)CC1=CC=CC(C(CCCC)=O)=C1		10.1039/C3CC49068H
243	M. mazei	N346A:C348A					C15H21NO3		N[C@H](C(O)=O)CC1=CC=CC(C(CCCCC)=O)=C1		10.1039/C3CC49068H
244	M. mazei	R61K:H63Y:S193R:N346S:C348M:V401G:W417I					C10H13NO3	3-MeY	N[C@H](C(O)=O)CC1=CC=C(O)C(C)=C1		10.3390/molecules25194418
245	M. mazei	R61K:H63Y:S193R:N346S:C348M:V401G:W417L					C13H13NO2	AzAla	N[C@H](C(O)=O)CC1=CC=C2C1=CC=CC=C2		10.3390/molecules25194418
246	M. mazei	R61K:H63Y:S193R:N346G:C348Q:V401G			M. mazei	N346S:C348M:V401G	C13H13NO2	1-NaA	N[C@H](C(O)=O)CC1=CC=CC2=C1C=CC=C2		10.1021/acs.biochem.0c00307	10.3390/molecules25194418
247	M. mazei	R61K:H63Y:S193R:N346G:C348Q:V401G					C12H14N2O2		N[C@H](C(O)=O)CC1=CN(C)C2=C1C=CC=C2		10.1021/acs.biochem.0c00307
248	M. mazei	R61K:H63Y:S193R:N346G:C348Q:V401G					C12H12N2O3		N[C@H](C(O)=O)CC1=CN(C([H])=O)C2=C1C=CC=C2		10.1021/acs.biochem.0c00307
249	M. mazei	R61K:H63Y:S193R:N346G:C348Q:V401G					C11H11NO2S		N[C@@H](C(O)=O)CC1=CSC2=C1C=CC=C2		10.1021/acs.biochem.0c00307
250	M. barkeri	L270G:N311G:C313S					C12H13N5O2		N[C@H](C(O)=O)CC1=CC=CC(C2=NN=C(C)N=N2)=C1		10.1021/jacs.9b11520
251	M. barkeri	L270G:N311G:C313S					C13H15N5O2		N[C@H](C(O)=O)CC1=CC=CC(C2=NN=C(CC)N=N2)=C1		10.1021/jacs.9b11520
252	M. barkeri	L270G:N311G:C313S					C15H19N5O2		N[C@H](C(O)=O)CC1=CC=CC(C2=NN=C(CCCC)N=N2)=C1		10.1021/jacs.9b11520
253	M. barkeri	L270G:N311G:C313S					C14H17N5O2		N[C@H](C(O)=O)CC1=CC=CC(C2=NN=C(C(C)C)N=N2)=C1		10.1021/jacs.9b11520
254	M. barkeri	L270G:N311G:C313S					C14H16N8O2		N[C@H](C(O)=O)CC1=CC=CC(C2=NN=C(CCCN=[N+]=[N-])N=N2)=C1		10.1038/s41467-023-36658-y
255	M. barkeri	I287V:N311S:C313G:V366H:W382V					C11H11N5O2	Tet-v4.0Ph	N[C@H](C(O)=O)CC1=NN=C(C2=CC=CC=C2)N=N1		10.1021/jacs.3c00967
256	M. barkeri	N311S:C313A:V366H:W382I					C10H10N6O2	Tet-v4.0Pyr	N[C@H](C(O)=O)CC1=NN=C(C2=NC=CC=C2)N=N1		10.1021/jacs.3c00967
257	M. mazei	A302T:L309S:N346V:C348G					C17H17N3O2	trans-PSCaa	N[C@H](C(O)=O)CC1=CC=C(/N=N/C2=CC=CC(C=C)=C2)C=C1		10.1002/anie.201400001			bioorthogonal group, potential conjugation handle, -> alkene
258	M. mazei	A302T:L309S:N346V:C348G					C16H16ClN3O2	trans-Cl-PSCaa	N[C@H](C(O)=O)CC1=CC=C(/N=N/C2=CC=CC(CCl)=C2)C=C1		10.1002/anie.201400001
259	M. mazei	A302T:L309A:I322T:N346A:C348G					C17H17N3O3	trans-Keto-PSCaa	N[C@H](C(O)=O)CC1=CC=C(/N=N/C2=CC=CC(C(C)=O)=C2)C=C1		10.1002/anie.201400001
260	M. mazei	A302T:L309S:N346V:C348G					C16H14N4O2		N[C@H](C(O)=O)CC1=CC=C(/N=N/C2=CC(C#N)=CC=C2)C=C1		10.1021/acs.orglett.5b03268
261	M. mazei	A302T:L309S:N346V:C348G					C15H13F2N3O2		N[C@H](C(O)=O)CC1=CC=C(/N=N/C2=C(F)C=CC=C2F)C=C1		10.1021/acs.orglett.5b03268
262	M. mazei	A302T:L309S:N346V:C348G					C15H12F3N3O2		N[C@H](C(O)=O)CC1=CC=C(/N=N/C2=C(F)C=C(F)C=C2F)C=C1		10.1021/acs.orglett.5b03268
263	M. mazei	A302T:L309S:N346V:C348G					C15H10F5N3O2		N[C@H](C(O)=O)CC1=CC=C(/N=N/C2=C(F)C(F)=C(F)C(F)=C2F)C=C1		10.1021/acs.orglett.5b03268
264	M. mazei	A302T:L309S:N346V:C348G					C15H12F3N3O2		N[C@H](C(O)=O)CC1=CC(F)=C(/N=N/C2=C(F)C=CC=C2F)C=C1		10.1021/acs.orglett.5b03268
265	M. mazei	A302T:L309S:N346V:C348G					C15H11F4N3O2		N[C@H](C(O)=O)CC1=CC(F)=C(/N=N/C2=C(F)C=C(F)C=C2F)C=C1		10.1021/acs.orglett.5b03268
266	M. mazei	A302T:L309S:N346V:C348G					C15H9F6N3O2		N[C@H](C(O)=O)CC1=CC(F)=C(/N=N/C2=C(F)C(F)=C(F)C(F)=C2F)C=C1		10.1021/acs.orglett.5b03268
267	M. mazei	A302T:L309S:N346V:C348G					C15H12ClF2N3O2		N[C@H](C(O)=O)CC1=CC(Cl)=C(/N=N/C2=C(F)C=CC=C2F)C=C1		10.1021/acs.orglett.5b03268
268	M. mazei	A302T:L309S:N346V:C348G					C15H11ClF3N3O2		N[C@H](C(O)=O)CC1=CC(Cl)=C(/N=N/C2=C(F)C=C(F)C=C2F)C=C1		10.1021/acs.orglett.5b03268
269	M. barkeri	L270F:L274M:N311G:C313G:Y349F					C15H15N3O2		N[C@H](C(O)=O)CC1=CC=C(/N=N/C2=CC=CC=C2)C=C1		10.1002/cbic.201800226
270	M. barkeri	L270F:L274M:N311G:C313G:Y349F					C15H11F4N3O2		N[C@H](C(O)=O)CC1=CC(F)=C(/N=N/C2=C(F)C=CC=C2F)C(F)=C1		10.1002/cbic.201800226
271	M. barkeri	L270F:L274M:N311G:C313G:Y349F					C15H21N5O2		N[C@H](C(O)=O)CC1=CC=C(/N=N/C2C(C)N(C)N=C2C)C=C1		10.1021/acsomega.3c03512
272	M. barkeri	L270I:Y271F:L274G:C313F:Y349F					C7H11N3O2		N[C@H](C(O)=O)CC1=CN=CN1C		10.1021/cb500032c
273	M. barkeri	L270I:Y271F:L274G:C313F:Y349F					C7H9NO2S		N[C@H](C(O)=O)CC1=CC=CS1		10.1021/cb500032c
274	M. barkeri	L270I:Y271F:L274G:C313F:Y349F					C7H8BrNO2S		N[C@H](C(O)=O)CC1=CC=C(Br)S1		10.1021/cb500032c
275	M. barkeri	L270I:Y271F:L274G:C313F:Y349F					C7H9NO3		N[C@H](C(O)=O)CC1=CC=CO1		10.1021/cb500032c
276	M. barkeri	L270I:Y271F:L274G:C313F:Y349F					C8H10N2O2		N[C@H](C(O)=O)CC1=CN=CC=C1		10.1021/cb500032c
277	M. barkeri	L270I Y271F L274G C313F Y349F					C6H8N2O2S	5ThzA	N[C@H](C(O)=O)CC1=CN=CS1		10.1002/anie.202103437
278	M. barkeri	A267Q:N311S:C313W					C6H8N2O2S	4ThzA	N[C@H](C(O)=O)CC1=CSC=N1		10.1002/anie.202103437
279	M. barkeri	N311Q:Y349F					C7H9NO2S	3ThiA	N[C@H](C(O)=O)CC1=CSC=C1		10.1002/anie.202103437
280	methanogenic archaeon ISO4-G1	L124A:Y125L:V167A:Y204W:A221S					C9H9N3O2	mCNP	N[C@H](C(O)=O)CC1=CC=NC(C#N)=C1		10.1002/anie.202114154
281	methanogenic archaeon ISO4-G1	L124A:Y125F:Y204W:A221S:W237Y:N165:V167					C9H9N3O2	pCNP	N[C@H](C(O)=O)CC1=CC=C(C#N)N=C1		10.1002/anie.202114154
282	M. barkeri	N311G:C313V:V366K					C13H14N4O4		N[C@H](C(O)=O)CC1=CN(CC2=C([N+]([O-])=O)C=CC=C2)C=N1		10.1002/cbic.202200721
283	M. mazei	N346S:C348I	M. mazei	N346S:C348Q	M. mazei	N346G:C348Q	C7H15NO2	tert-Leucine	N[C@H](C(O)=O)CC(C)(C)C	all variants from the same publication	10.1021/acssynbio.3c00225
284	M. barkeri	N311M:C313W					C5H11NO2		N[C@H](C(O)=O)CCC		10.3390/ijms222011194
285	M. barkeri	N311M:C313W					C6H13NO2		N[C@H](C(O)=O)CCCC		10.3390/ijms222011194
286	M. barkeri	N311Q:C313W					C7H15NO2		N[C@H](C(O)=O)CCCCC		10.3390/ijms222011194
287	M. barkeri	N311M:C313W:V366A					C8H17NO2		N[C@H](C(O)=O)CCCCCC		10.3390/ijms222011194
288	M. barkeri	N311M:C313W					C6H11NO2		N[C@H](C(O)=O)CC1CC1		10.3390/ijms222011194
289	M. barkeri	N311M:C313W					C6H11NO2		N[C@H](C(O)=O)CC(C)=C		10.3390/ijms222011194
290	M. barkeri	N311M:C313W					C5H9NO2		N[C@H](C(O)=O)CC=C		10.3390/ijms222011194			bioorthogonal group, potential conjugation handle, -> alkene
291	M. barkeri	N311M:C313W:V366K					C6H11NO2		N[C@H](C(O)=O)CCC=C		10.3390/ijms222011194			bioorthogonal group, potential conjugation handle, -> alkene
292	M. barkeri	N311M:C313W:V366A					C7H13NO2		N[C@H](C(O)=O)CCCC=C		10.3390/ijms222011194			bioorthogonal group, potential conjugation handle, -> alkene
293	M. barkeri	N311M:C313W					C5H7NO2		N[C@H](C(O)=O)CC#C		10.3390/ijms222011194
294	M. barkeri	N311M:C313W					C6H9NO2		N[C@H](C(O)=O)CCC#C		10.3390/ijms222011194
295	M. barkeri	N311M:C313W					C7H11NO2		N[C@H](C(O)=O)CCCC#C		10.3390/ijms222011194
296	M. barkeri	N311M:C313W					C4H8N4O2		N[C@H](C(O)=O)CCN=[N+]=[N-]		10.3390/ijms222011194
297	M. barkeri	N311M:C313W					C5H10N4O2		N[C@H](C(O)=O)CCCN=[N+]=[N-]		10.3390/ijms222011194
298	M. mazei	Y306L:C348I:Y384F					C6H12N4O2		N[C@H](C(O)=O)CCCCN=[N+]=[N-]		10.1002/anie.201611415
299	M. barkeri	N311M:C313W:V366K					C6H11N3O2		N[C@H](C(O)=O)CCC1(N=N1)C		10.3390/ijms222011194
300	M. barkeri	N311Q:C313W					C6H13NO2S		N[C@H](C(O)=O)CCSCC		10.3390/ijms222011194
301	M. barkeri	N311M:C313W					C5H11NO2S		N[C@H](C(O)=O)CCSC		10.3390/ijms222011194
302	M. barkeri	N311Q:C313W					C5H11NO3S		N[C@H](C(O)=O)CCS(C)=O		10.3390/ijms222011194
303	M. barkeri	C313W:Y349F:W382T	M. mazei	C348W:Y384F:W417S			C6H11NO2S		N[C@H](C(O)=O)CSCC=C		10.3389/fbioe.2021.807438	10.1002/cbic.201600537
304	M. barkeri	N311M:C313W:V366A					C7H15NO2S		N[C@H](C(O)=O)CSC(C)(C)C		10.3390/ijms222011194
305	M. barkeri	C313W:Y349F:W382T	M. mazei	C348W:Y384F:W417T			C6H9NO2S		N[C@H](C(O)=O)CSCC#C		10.3389/fbioe.2021.807438	10.1002/anie.201806197
306	M. barkeri	N311M:C313W:V366A:W382N					C10H13NO2S		N[C@H](C(O)=O)CSCC1=CC=CC=C1		10.3390/ijms222011194
307	M. mazei	mazei C313W:W382T					C6H11NO2Se		N[C@H](C(O)=O)C[Se]CC=C		10.1021/jacs.8b04603
308	M. mazei	D76G:L266V:L270I:Y271F:L274A:C313F					C9H17NO3	KetoK	N[C@H](C(O)=O)CCCCCC(C)=O		10.1016/j.bmcl.2009.12.077
309	M. barkeri	A267Y:Y271A:N311T:C313G:Y349F					C12H20N2O5S	ThioD	N[C@H](C(O)=O)CC(SCCNC(OC1CCCC1)=O)=O		10.1021/acschembio.7b00998
310	M. mazei	N346Q:C348A:V401M					C12H14N2O6Se		N[C@H](C(O)=O)C[Se]C(C)C(C=C1OCOC1=C2)=C2[N+]([O-])=O		10.1021/acs.bioconjchem.8b00254
311	M. barkeri	N311C:C313S:Y349F					C11H13NO4	BnD	N[C@H](C(O)=O)CC(OCC1=CC=CC=C1)=O		10.1002/ange.202116545
312	M. mazei	L270V:L274G:N311C:C313W:Y349F					C11H12N2O6	ONBD	N[C@H](C(O)=O)CC(OCC1=C([N+]([O-])=O)C=CC=C1)=O		10.1021/jacs.3c03701
313	M. mazei	L270V:L274G:N311C:C313W:Y349F					C12H14N2O6	MeONBD	N[C@H](C(O)=O)CC(OC(C)C1=C([N+]([O-])=O)C=CC=C1)=O		10.1021/jacs.3c03701
314	M. barkeri	N311S:C313A:Y349F					C12H15NO4	BnE	N[C@H](C(O)=O)CCC(OCC1=CC=CC=C1)=O		10.1039/D1SC01882E
315	M. barkeri	N311S:C313G:Y349F					C12H14N2O6	ONBE	N[C@H](C(O)=O)CCC(OCC1=C([N+]([O-])=O)C=CC=C1)=O		10.1002/anie.202308472
316	M. barkeri	A267D:N311G:C313G					C13H14N2O8	NPE	N[C@H](C(O)=O)CCC(OCC1=C([N+]([O-])=O)C=C(OCO2)C2=C1)=O		10.1002/anie.202308472
317	M. barkeri	M241F:A267S:Y271C:L274M					C14H17N3O8S		N[C@H](C(O)=O)CSCNC(OC(C)C1=C([N+]([O-])=O)C=C(OCO2)C2=C1)=O		10.1002/cbic.201400073
318	M. barkeri	M241F:A267S:Y271C:L274M					C15H19N3O8S		N[C@H](C(O)=O)CCSCNC(OC(C)C1=CC(OCO2)=C2C=C1[N+]([O-])=O)=O		10.1002/cbic.201400073
319	M. barkeri	R85H:N311M:C313Q:V366G:W382N					C10H12N2O4S		N[C@H](C(O)=O)CSCC1=CC=CC=C1[N+]([O-])=O		10.1021/ja412191m
320	M. barkeri	N311Q:C313A:V366M					C12H14N2O6S		N[C@H](C(O)=O)CSC(C)C1=CC(OCO2)=C2C=C1[N+]([O-])=O		10.1021/ja412191m
321	M. barkeri	N311Q:C313A:V366M					C12H14N2O6Se		N[C@H](C(O)=O)C[Se]C(C)C1=CC(OCO2)=C2C=C1[N+]([O-])=O		10.1021/acs.bioconjchem.8b00254
322	M. barkeri	Y271C:N311Q:Y349F:V366C					C15H19N3O8S		N[C@H](C(O)=O)CNC(OCCSC(C)C1=C([N+]([O-])=O)C=C(OCO2)C2=C1)=O	photo activatable 2,3-diaminopropionic acid for trapping substrates in enzyme pockets	10.1038/s41586-018-0781-z
323	M. mazei	wt	M. alvus	wt	M. mazei	wt	C11H21NO5		O[C@H](C(O)=O)CCCCNC(OC(C)(C)C)=O		10.1016/j.jmb.2008.11.059	10.1038/s41557-023-01224-y	10.1038/s41557-022-01082-0
324	M. barkeri	L274A:C313V:Y349F					C11H19NO5		O[C@H](C(O)=O)CCCCNC([C@H]1OCCC1)=O		10.1021/cb300020s
325	M. barkeri	L274A:C313V:Y349F	M. mazei	wt			C10H17NO5		O[C@H](C(O)=O)CCCCNC(OCC=C)=O		10.1021/cb300020s	10.1038/s41557-022-01082-0
326	M. mazei	wt					C10H15NO5		O[C@H](C(O)=O)CCCCNC(OCC#C)=O		10.1038/s41557-022-01082-0
327	M. mazei	wt					C11H17NO5		O[C@H](C(O)=O)CCCCNC(OCCC#C)=O		10.1038/s41557-022-01082-0
328	M. mazei	wt					C12H19NO5		O[C@H](C(O)=O)CCCCNC(OCCCC#C)=O		10.1038/s41557-022-01082-0
329	M. mazei	wt					C15H23NO5		O[C@H](C(O)=O)CCCCNC(OCC1CC2C=CC1C2)=O		10.1038/s41557-022-01082-0
330	M. barkeri	L274A:C313V:Y349F	M. mazei	wt			C14H19NO5		O[C@H](C(O)=O)CCCCNC(OCC1=CC=CC=C1)=O		10.1021/cb300020s	10.1038/s41557-022-01082-0
331	M. mazei	wt					C8H15NO4		O[C@H](C(O)=O)CCCCNC(C)=O		10.1038/s41557-022-01082-0
332	M. mazei	M300S:A302N:N346G					C9H10O3		O[C@H](C(O)=O)CC1=CC=CC=C1		10.1038/s41557-022-01082-0
333	M. mazei	M300S:A302H:M344:L:N346A:C348S:V401L:W417T					C9H9IO3		O[C@H](C(O)=O)CC1=CC=C(I)C=C1		10.1038/s41557-022-01082-0
334	M. mazei	M300S:A302H:M344:L:N346A:C348S:V401L:W417T					C13H12O3		O[C@H](C(O)=O)CC1=CC(C=CC=C2)=C2C=C1		10.1038/s41557-022-01082-0
335	M. alvus	wt					C9H9FO3		O[C@H](C(O)=O)CC1=CC(F)=CC=C1		10.1038/s41557-023-01224-y
336	M. mazei	wt					C13H17N3O3		NCC(O1)=NC(C(O)=O)C1C2=CC=C(N(C)C)C=C2		10.1021/jacs.8b12767
337	M. mazei	Y306A:Y384F					C15H22N2O4		O=C(OCC1CC12C=CC=C2)NCCCC[C@@H](C(O)=O)N		10.1021/acs.bioconjchem.9b00436
338	M. mazei	Y306A:Y384F					C14H22N2O4	CpHK	O=C(OCCC1C=CC=C1)NCCCC[C@@H](C(O)=O)N		10.1002/anie.201903494
339	M. barkeri	Y271M:L274A:C313A					C14H20N2O3		N[C@H](C(O)=O)CCCCNC(CC1=CC=CC=C1)=O		10.1039/C9CC00475K
340	M. barkeri	Y271M:L274A:C313A					C13H18N2O3S		N[C@H](C(O)=O)CCSCNC(CC1=CC=CC=C1)=O		10.1002/anie.202102343
341	2	N311G:C313A					C10H13NO2S		N[C@H](C(O)=O)CC1=CC=CC(CS)=C1		10.1002/ange.202205522
342	M. alvus	wt					C11H23NO3		CC(C)(C)NCCCC[C@H](C(O)=O)CO		10.1101/2023.11.07.565973

## Sheet: Table2
No.	Organism derived from 1	Mutations 1	Organism derived from 2	Mutations 2	Organism derived from 3	Mutations 3	Number of M. barkeri	Number of M. mazei	Number of M. alvus	Number of methanogenic archaeon ISO4-G1	wt incorporation	Number of M. barkeri AF constructs	Number of M. mazei AF constructs
1	all known PylRS	wt					165	201	8	3	36	0	28
2	M. barkeri	wt
3	M. mazei	wt	six PylRS, mutation in M. mazei notation	Y384F
4	M. barkeri	wt
5	M. mazei	Y384W
6	M. mazei	Y384W
7	M. mazei	wt	M. barkeri	L274A:C313V:Y349F	M. mazei	wt
8	M. barkeri	L274A:C313V:Y349F	M. mazei	Y384W
9	M. barkeri	L274A:C313V:Y349F	M. mazei	Y384W
10	M. mazei	Y384W
11	M. barkeri	Y349F
12	M. barkeri	wt	six PylRS, mutation in M. mazei notation	Y384F
13	M. barkeri	wt	six PylRS, mutation in M. mazei notation	Y384F
14	M. barkeri	L274A:C313V:Y349F
15	M. barkeri	L274A:C313V:Y349F
16	M. barkeri	L274V:C313V:M315V:Y349F:V370R
17	M. mazei	Y306A:Y384F
18	M. barkeri	L274A:C313S:Y349F
19	M. mazei	Y306M:L309A:C348A:Y384F
20	M. mazei	Y306M:L309A:C348T:T364K
21	M. mazei	Y306M:L309A:C348T:T364K
22	M. mazei	Y306A:Y384F
23	M. mazei	Y306M:L309A:C348T:T364K
24	M. mazei	Y306M:L309A:C348T:T364K
25	M. barkeri	L274A:C313F:Y349F
26	M. barkeri	L274A:C313F:Y349F
27	M. mazei	Y306A
30	M. barkeri	Y271M:L274G:C313A
28	M. barkeri	Y271M:L274G:C313A:Y349W
29	M. barkeri	Y271M:L274G:C313A:Y349W
31	M. mazei	R61K:G131E:Y306A:Y384F
32	M. mazei	R61K:G131E:Y306A:Y384F
33	M. mazei	R61K:G131E:Y306A:Y384F
34	M. barkeri	L274A:C313S:Y349F
35	M. barkeri	M241F:A267S:Y271C:L274M
36	M. barkeri	wt
37	M. barkeri	L274A:C313V:Y349F
38	M. mazei	Y306A:Y384F
39	M. mazei	Y306A:Y384F:I413L
40	M. mazei	Y306A:Y384F:I413L
41	M. barkeri	L274S:C313V	M. alvus	M129S:V168V
42	M. barkeri	Y271A:C313V:M315Y:Y349F:V370R
43	M. barkeri	Y271A:L274V:C313V:Y349F:V370R
44	M. barkeri	Y271A:C313V:Y349F:V370R:I378V
45	M. barkeri	Y271A:C313V:Y349F:V370R
46	M. barkeri	Y271G:C313V:M315Y:Y349F:V370R
47	M. barkeri	C313V:M315Y:Y349F:V370R
48	M. barkeri	C313V:M315Y:Y349F:V370R:I378V
49	M. barkeri	Y271A:C313V:Y349F:V370K
50	M. barkeri	Y271A:L274V:C313V:M315Y:Y349F:V370R
51	M. barkeri	Y271G:L274V:C313V:M315Y:Y349F:V370R
52	M. barkeri	Y271A:L274V:C313V:M315Y:Y349F:V370R
53	M. barkeri	Y271A:L274V:C313V:M315Y:Y349F:V370R
54	M. barkeri	Y271A:L274V:C313V:M315Y:Y349F:V370R
55	M. barkeri	Y271A:L274V:C313V:M315Y:Y349F:V370R
56	M. barkeri	Y271A:L274V:C313V:M315Y:Y349F:V370R
57	M. barkeri	Y271A:L274V:C313V:M315Y:Y349F:V370R
58	M. barkeri	Y271A:L274V:C313V:M315Y:Y349F:V370R
59	M. barkeri	Y271A:L274V:C313V:M315Y:Y349F:V370R
60	M. barkeri	Y271A:L274V:C313V:M315Y:Y349F:V370R
61	M. mazei	Y306A:Y384F
62	M. mazei	Y306A:Y384F
63	M. mazei	Y306A:Y384F
64	M. mazei	Y306A:Y384F
65	M. mazei	Y306A:Y384F
66	M. mazei	Y306A:Y384F
67	M. mazei	Y306A:Y384F	M. mazei	Y306A:L309M:C348GY384F:I405R
68	M. mazei	Y306A:Y384F
69	M. mazei	Y306A:Y384F
70	M. mazei	wt
71	M. mazei	wt
72	M. mazei	Y306A:Y384F
73	M. barkeri	Y271G:C313V
74	M. barkeri	Y271G:C313V
75	M. barkeri	Y271A:L274M
76	M. barkeri	Y271A:L274M
77	M. barkeri	Y271A:L274M
78	M. mazei	Y306A:L309A:C348S:Y384F
79	M. mazei	Y306A:L309A:C348S:Y384F
80	M. mazei	Y306A:Y384F
81	M. mazei	Y306A:Y384F
82	M. barkeri	wt
83	M. barkeri	L274A:C313S:Y349F
84	M. mazei	Y306A:Y384F
85	M. mazei	Y306A:Y384F
86	M. mazei	Y306A:Y384F
87	M. mazei	Y306A:Y384F
88	M. mazei	Y306A:Y384F
89	M. mazei	Y306A:Y384F
90	M. mazei	Y306A:Y384F
91	M. mazei	Y306A:Y384F
92	M. mazei	Y306A:Y384F
93	M. mazei	Y306A:Y384F	Ch PylRS	C348G:V401C:Y384F:V401K:Y384F
94	M. barkeri	D76G:L266V:L270I:Y271F:L274A:C313F
95	M. mazei	wt
96	M. mazei	wt
97	M. barkeri	wt
98	M. barkeri	wt
99	M. mazei	wt
100	M. barkeri	wt
101	M. barkeri	A267S:C313V:M315F:D344G
102	M. mazei	wt
103	M. mazei	wt
104	M. barkeri	Y271M,L274T,C313A, Y349F
105	M. mazei	wt
106	M. mazei	wt	M. mazei	G14E:C348V:S451F
107	M. mazei	wt
108	M. mazei	L301M:Y306L:L309A:C348F:Y384W
109	M. barkeri	L274A:C313F:Y349F
110	M. mazei	Y384W
111	M. mazei	Y384W
112	M. mazei	Y384W
113	M. mazei	C348A:Y384F
114	M. mazei	Y384W
115	M. barkeri	L270I:Y271L:L274A:C313F
116	M. barkeri	L266M:L270I:Y271L:L274A:C313I
117	M. barkeri	Y271M, L274A, C313A
118	M. barkeri	Y271M, L274A, C313A		M. mazei	Y384F
119	M. barkeri	Y271M, L274A, C313A
120	M. barkeri	Y271M, L274A, C313A
121	M. mazei	Y306V:L309A:C348F:Y384F
122	M. mazei	Y306V:L309A:C348F:Y384F
123	M. mazei	Y306V:L309A:C348F:Y384F
124	M. mazei	Y306V:L309A:C348F:Y384F
125	M. mazei	Y384F	M. barkeri	Y349W	M. alvus	Y126T:M129R:V168H:H227I:Y228P
126	M. mazei	Y384F
127	M. mazei	Y384F
128	M. mazei	Y306A:Y384F
129	M. alvus	Y126G:M129A:V168F:H227T:Y228P:L229I
130	M. barkeri	wt
131	M. barkeri	wt
132	M. barkeri	wt
133	M. mazei	Y384F
134	M. mazei	L301M:Y306L:L309A:C348F	M. barkeri	Y271M:C313T
135	M. barkeri	C313T:Y349F
136	M. barkeri	Y271A
137	M. barkeri	L274A:C313S:Y349F
138	M. barkeri	L274A:C313S:Y349F
139	M. mazei	L309A:C348F:Y384W
140	M. mazei	L309A:C348A
141	M. mazei	wt
142	M. barkeri	wt
143	M. barkeri	wt
144	M. barkeri	wt
145	M. barkeri	wt
146	M. mazei	wt
147	M. mazei	N346A:C348K/L
148	M. mazei	L305M:Y306L:L309S:N346S:C348M
149	M. mazei	L305M:Y306L:L309S:N346S:C348M
150	M. mazei	A302T:N346V:C348W:V401L	M. mazei	N346A:C348A
151	M. mazei	N346A:C348A
152	M. mazei	N346A:C348A
153	M. mazei	N346A:C348A
154	M. mazei	N346A:C348A
155	M. mazei	N346A:C348A
156	M. mazei	N346A:C348A
157	M. mazei	N346A:C348A
158	M. mazei	N346A:C348A
159	M. mazei	N346A:C348A
160	M. mazei	N346A:C348A
161	M. mazei	N346A:C348A		N346A:C348M:W417L:K431M:A441S	D. hafniense	N176A:T178G
162	M. mazei	N346A:C348A
163	M. mazei	N346A:C348A
164	M. mazei	N346A:C348A
165	M. mazei	N346A:C348A
166	M. mazei	N346A:C348A
167	M. mazei	N346A:C348A
168	M. mazei	N346A:C348A
169	M. mazei	N346A:C348A
170	M. mazei	N346A:C348A
171	M. mazei	N346A:C348A
172	M. mazei	N346A:C348A
173	M. mazei	N346A:C348A
174	M. mazei	N346A:C348A
175	M. mazei	N346A:C348A
176	M. mazei	N346A:C348A
177	M. mazei	N346A:C348A
178	M. mazei	N346A:C348A
179	M. mazei	N346A:C348A
180	M. mazei	N346A:C348A
181	M. mazei	N346A:C348A
182	M. barkeri	N311G:C313A	M. barkeri	N311A:C313M:V366G:W382T
183	M. barkeri	N311G:C313A	M. barkeri	N311A:C313M:V366G:W382T
184	M. barkeri	N311G:C313A	M. barkeri	N311A:C313M:V366G:W382T
185	M. barkeri	N311G:C313A	M. barkeri	N311A:C313M:V366G:W382T
186	M. barkeri	N311G:C313A	M. barkeri	N311A:C313M:V366G:W382T
187	M. barkeri	N311G:C313A	M. barkeri	N311A:C313M:V366G:W382T
188	M. barkeri	N311G:C313A	M. barkeri	N311A:C313M:V366G:W382T
189	M. barkeri	N311G:C313A	M. barkeri	N311A:C313M:V366G:W382T
190	M. barkeri	N311G:C313A	M. barkeri	N311A:C313M:V366G:W382T
191	M. barkeri	N311G:C313A	M. barkeri	N311A:C313M:V366G:W382T
192	M. barkeri	N311G:C313A	M. barkeri	N311A:C313M:V366G:W382T
193	M. barkeri	N311G:C313A	M. barkeri	N311A:C313M:V366G:W382T
194	M. mazei	N346S:C348I	M. mazei	N346S:C348Q	M. mazei	N346G:C348Q
195	M. mazei	N346S:C348I	M. mazei	N346S:C348Q	M. mazei	N346G:C348Q
196	M. mazei	N346S:C348I	M. mazei	N346S:C348Q	M. mazei	N346G:C348Q
197	M. mazei	N346S:C348I	M. mazei	N346S:C348Q	M. mazei	N346G:C348Q
198	M. mazei	N346S:C348I	M. mazei	N346S:C348Q	M. mazei	N346G:C348Q
199	M. mazei	N346S:C348I	M. mazei	N346S:C348Q	M. mazei	N346G:C348Q
200	M. mazei	N346S:C348I	M. mazei	N346S:C348Q	M. mazei	N346G:C348Q
201	M. mazei	N346A:C348A
202	M. mazei	N346A:C348A
203	M. mazei	N346A:C348A
204	M. mazei	N346A:C348A
205	M. mazei	N346A:C348A
206	M. mazei	N346A:C348A
207	M. mazei	N346A:C348A
208	M. mazei	N346A:C348A
209	M. mazei	N346A:C348A
210	M. barkeri	L270F:L274M:N311G:C313G
211	M. mazei	N346A:C348A
212	M. barkeri	L270S:Y271L:N311G:C313T		M. barkeri	N311S:C313S
213	M. barkeri	L270S:Y271L:N311G:C313T
214	M. barkeri	L270S:Y271L:N311G:C313T
215	M. barkeri	L270S:Y271L:N311G:C313T
216	M. alvus	L125F:N166A:V168G	M. barkeri	L270F:L274M:N311A:C313G)
217	M. alvus	L125F:N166A:V168G
218	M. mazei	A302T:N346A:C348A:Y384F:W417T
219	M. mazei	A302T:N346A:C348A:Y384F:W417T
220	M. mazei	A302T:N346A:C348A:Y384F:W417T
221	M. mazei	A302T:N346A:C348A:Y384F:W417T
222	M. mazei	A302T:N346A:C348A:Y384F:W417T
223	M. mazei	A302T:N346A:C348A:Y384F:W417T
224	M. mazei	A302T:N346A:C348A:Y384F:W417T
225	M. barkeri	L270F:L274M:N311G:C313G:Y349F
226	M. barkeri	L270F:L274M:N311G:C313G:Y349F
227	M. barkeri	L270F:L274M:N311G:C313G:Y349F
228	M. mazei	A302S:L309M:I322L:N346A:C348G:W417T
229	M. mazei	A302I:N346T:C348I:Y384L:W417K
230	M. mazei	Y306L:L309A:N346A:C348M:W417T	M. alvus	Y126L:M129A:N166A:V168M:W239T
231	M. mazei	A302T:N346T:C348T	M. barkeri	N311Q:C313T:Y349F:W382A
232	M. mazei	N311S:C313G:V366A:W382T		M. mazei	R61K:H63Y:S193R:N346G:C348Q:V401G
233	M. mazei	A302T:N346T:C348T
234	M. mazei	N346Q:C348S:V401G:W417T
235	M. barkeri	N311S:C313G:V366A:W382T
236	M. barkeri
237	methanogenic archaeon ISO4-G1	L124G:Y125F:N165G:V167F:Y204W:A221G:W237Y
238	M. mazei	A302T:N346A:C348G:Y384F:W417T
239	M. mazei	R19H:H29R:T122S:A302T:N346A:C348G:Y384F:V401L:W417T
240	M. mazei	N346A:C348A
241	M. mazei	N346A:C348A
242	M. mazei	N346A:C348A
243	M. mazei	N346A:C348A
244	M. mazei	R61K:H63Y:S193R:N346S:C348M:V401G:W417I
245	M. mazei	R61K:H63Y:S193R:N346S:C348M:V401G:W417L
246	M. mazei	R61K:H63Y:S193R:N346G:C348Q:V401G			M. mazei	N346S:C348M:V401G
247	M. mazei	R61K:H63Y:S193R:N346G:C348Q:V401G
248	M. mazei	R61K:H63Y:S193R:N346G:C348Q:V401G
249	M. mazei	R61K:H63Y:S193R:N346G:C348Q:V401G
250	M. barkeri	L270G:N311G:C313S
251	M. barkeri	L270G:N311G:C313S
252	M. barkeri	L270G:N311G:C313S
253	M. barkeri	L270G:N311G:C313S
254	M. barkeri	L270G:N311G:C313S
255	M. barkeri	I287V:N311S:C313G:V366H:W382V
256	M. barkeri	N311S:C313A:V366H:W382I
257	M. mazei	A302T:L309S:N346V:C348G
258	M. mazei	A302T:L309S:N346V:C348G
259	M. mazei	A302T:L309A:I322T:N346A:C348G
260	M. mazei	A302T:L309S:N346V:C348G
261	M. mazei	A302T:L309S:N346V:C348G
262	M. mazei	A302T:L309S:N346V:C348G
263	M. mazei	A302T:L309S:N346V:C348G
264	M. mazei	A302T:L309S:N346V:C348G
265	M. mazei	A302T:L309S:N346V:C348G
266	M. mazei	A302T:L309S:N346V:C348G
267	M. mazei	A302T:L309S:N346V:C348G
268	M. mazei	A302T:L309S:N346V:C348G
269	M. barkeri	L270F:L274M:N311G:C313G:Y349F
270	M. barkeri	L270F:L274M:N311G:C313G:Y349F
271	M. barkeri	L270I:Y271F:L274G:C313F:Y349F
272	M. barkeri	L270I:Y271F:L274G:C313F:Y349F
273	M. barkeri	L270I:Y271F:L274G:C313F:Y349F
274	M. barkeri	L270I:Y271F:L274G:C313F:Y349F
275	M. barkeri	L270I:Y271F:L274G:C313F:Y349F
276	M. barkeri	L270I Y271F L274G C313F Y349F
277	M. barkeri	A267Q:N311S:C313W
278	M. barkeri	N311Q:Y349F
279	methanogenic archaeon ISO4-G1	L124A:Y125L:V167A:Y204W:A221S
280	methanogenic archaeon ISO4-G1	L124A:Y125F:Y204W:A221S:W237Y:N165:V167
281	M. barkeri	N311G:C313V:V366K
282	M. mazei	N346S:C348I	M. mazei	N346S:C348Q	M. mazei	N346G:C348Q
283	M. barkeri	N311M:C313W
284	M. barkeri	N311M:C313W
285	M. barkeri	N311Q:C313W
286	M. barkeri	N311M:C313W:V366A
287	M. barkeri	N311M:C313W
288	M. barkeri	N311M:C313W
289	M. barkeri	N311M:C313W
290	M. barkeri	N311M:C313W:V366K
291	M. barkeri	N311M:C313W:V366A
292	M. barkeri	N311M:C313W
293	M. barkeri	N311M:C313W
294	M. barkeri	N311M:C313W
295	M. barkeri	N311M:C313W
296	M. barkeri	N311M:C313W
297	M. mazei	Y306L:C348I:Y384F
298	M. barkeri	N311M:C313W:V366K
299	M. barkeri	N311Q:C313W
300	M. barkeri	N311M:C313W
301	M. barkeri	N311Q:C313W
302	M. barkeri	C313W:Y349F:W382T	M. mazei	C348W:Y384F:W417S
303	M. barkeri	N311M:C313W:V366A
304	M. barkeri	C313W:Y349F:W382T	M. mazei	C348W:Y384F:W417T
305	M. barkeri	N311M:C313W:V366A:W382N
306	M. mazei	mazei C313W:W382T
307	M. mazei	D76G:L266V:L270I:Y271F:L274A:C313F
308	M. barkeri	A267Y:Y271A:N311T:C313G:Y349F
309	M. mazei	N346Q:C348A:V401M
310	M. barkeri	N311C:C313S:Y349F
311	M. mazei	L270V:L274G:N311C:C313W:Y349F
312	M. mazei	L270V:L274G:N311C:C313W:Y349F
313	M. barkeri	N311S:C313A:Y349F
314	M. barkeri	N311S:C313G:Y349F
315	M. barkeri	A267D:N311G:C313G
316	M. barkeri	M241F:A267S:Y271C:L274M
317	M. barkeri	M241F:A267S:Y271C:L274M
318	M. barkeri	R85H:N311M:C313Q:V366G:W382N
319	M. barkeri	N311Q:C313A:V366M
320	M. barkeri	N311Q:C313A:V366M
321	M. barkeri	Y271C:N311Q:Y349F:V366C
322	M. mazei	wt	M. alvus	wt
323	M. barkeri	L274A:C313V:Y349F
324	M. barkeri	L274A:C313V:Y349F
325	M. barkeri	L274A:C313V:Y349F
326	M. alvus	wt
327	M. mazei	wt
328	M. mazei	Y306A:Y384F
329	M. mazei	Y306A:Y384F
